# Supplementary material for: Integrating transformer and imbalanced multi-label learning to identify antimicrobial peptides and their functional activities
Source: Bioinformatics. 2022 Nov 3;38(24):5368–74. doi: 10.1093/bioinformatics/btac711 (PMC9750108; doi:10.1093/bioinformatics/btac711)
Supplement: btac711_Supplementary_Data [file btac711_supplementary_data.zip]

Archive with 3 entries (2 files):
- btac711_Supplementary_Data/
- btac711_Supplementary_Data/Supplementary Table S8.xls
- btac711_Supplementary_Data/Supplementary.docx
