# Supplementary material for: Integrating transformer and imbalanced multi-label learning to identify antimicrobial peptides and their functional activities
Source: Bioinformatics. 2022 Nov 3;38(24):5368–74. doi: 10.1093/bioinformatics/btac711 (PMC9750108; doi:10.1093/bioinformatics/btac711)
Supplement: btac711_Supplementary_Data [file btac711_supplementary_data.zip › btac711_Supplementary_Data/Supplementary Table S8.xls]

## Sheet: (γ-=0,γ+=0)
	AACC	SEN	SPEC	GMean
AnGp	0.851838	0.828897	0.87478	0.851529
AnGn	0.856411	0.830573	0.88225	0.856022
AnFu	0.801695	0.74553	0.85786	0.799725
AnVi	0.854754	0.804674	0.904834	0.853286
AnCa	0.688858	0.435897	0.941818	0.640731
MamIh	0.595047	0.204301	0.985792	0.448774
AnPara	0.560424	0.127273	0.993576	0.355605
Average	0.744147	0.568164	0.92013	0.686525

## Sheet: (γ-=1,γ+=1)
	AACC	SEN	SPEC	GMean
AnGp	0.850351	0.816223	0.88448	0.849666
AnGn	0.851469	0.824204	0.878735	0.851033
AnFu	0.804028	0.751032	0.857023	0.802279
AnVi	0.863002	0.811352	0.914653	0.861455
AnCa	0.705961	0.472527	0.939394	0.66625
MamIh	0.611449	0.236559	0.986339	0.48304
AnPara	0.558818	0.127273	0.990364	0.35503
Average	0.749297	0.577024	0.92157	0.695536

## Sheet: (γ-=2,γ+=1)
	AACC	SEN	SPEC	GMean
AnGp	0.850957	0.828897	0.873016	0.850671
AnGn	0.853073	0.820382	0.885764	0.852447
AnFu	0.801977	0.766162	0.837793	0.801177
AnVi	0.869441	0.851419	0.887462	0.869254
AnCa	0.744476	0.564103	0.924848	0.722295
MamIh	0.686542	0.408602	0.964481	0.627765
AnPara	0.577268	0.163636	0.990899	0.402675
Average	0.769105	0.629029	0.909181	0.732326

## Sheet: (γ-=2,γ+=2)
	AACC	SEN	SPEC	GMean
AnGp	0.860876	0.839037	0.882716	0.860599
AnGn	0.86164	0.833121	0.890158	0.861168
AnFu	0.79742	0.738652	0.856187	0.795251
AnVi	0.862644	0.819699	0.905589	0.861575
AnCa	0.735568	0.531136	0.94	0.706589
MamIh	0.616006	0.247312	0.984699	0.493485
AnPara	0.576733	0.163636	0.989829	0.402457
Average	0.758698	0.596085	0.921311	0.711589

## Sheet: (γ-=3,γ+=1)
	AACC	SEN	SPEC	GMean
AnGp	0.856603	0.863118	0.850088	0.856578
AnGn	0.855969	0.856051	0.855888	0.855969
AnFu	0.807735	0.801926	0.813545	0.807715
AnVi	0.868267	0.866444	0.870091	0.868265
AnCa	0.743317	0.578755	0.907879	0.724872
MamIh	0.718711	0.483871	0.953552	0.679261
AnPara	0.572985	0.163636	0.982334	0.400931
Average	0.774798	0.659114	0.890482	0.741942

## Sheet: (γ-=3,γ+=2)
	AACC	SEN	SPEC	GMean
AnGp	0.856439	0.850444	0.862434	0.856418
AnGn	0.850941	0.829299	0.872583	0.850666
AnFu	0.800494	0.779917	0.82107	0.800229
AnVi	0.864314	0.823038	0.905589	0.863328
AnCa	0.758245	0.600733	0.915758	0.741704
MamIh	0.663485	0.354839	0.972131	0.587324
AnPara	0.576465	0.163636	0.989293	0.402349
Average	0.767198	0.628844	0.905551	0.72886

## Sheet: (γ-=3,γ+=3)
	AACC	SEN	SPEC	GMean
AnGp	0.85721	0.855513	0.858907	0.857208
AnGn	0.859177	0.848408	0.869947	0.85911
AnFu	0.803259	0.762036	0.844482	0.8022
AnVi	0.858749	0.801336	0.916163	0.856828
AnCa	0.72703	0.516484	0.937576	0.695875
MamIh	0.662392	0.354839	0.969945	0.586664
AnPara	0.577268	0.163636	0.990899	0.402675
Average	0.763584	0.614607	0.91256	0.722937

## Sheet: (γ-=4,γ+=1)
	AACC	SEN	SPEC	GMean
AnGp	0.859138	0.868188	0.850088	0.85909
AnGn	0.859614	0.873885	0.845343	0.859496
AnFu	0.803042	0.837689	0.768395	0.802294
AnVi	0.869738	0.881469	0.858006	0.869658
AnCa	0.759604	0.641026	0.878182	0.750291
MamIh	0.727278	0.505376	0.94918	0.692599
AnPara	0.597849	0.218182	0.977516	0.461818
Average	0.782323	0.689402	0.875244	0.756464

## Sheet: (γ-=4,γ+=2)
	AACC	SEN	SPEC	GMean
AnGp	0.853818	0.879594	0.828042	0.853429
AnGn	0.860316	0.884076	0.836555	0.859988
AnFu	0.804026	0.836314	0.771739	0.803378
AnVi	0.875045	0.858097	0.891994	0.874881
AnCa	0.751578	0.600733	0.902424	0.736285
MamIh	0.720624	0.483871	0.957377	0.680622
AnPara	0.591435	0.2	0.982869	0.443367
Average	0.779549	0.677526	0.881572	0.750279

## Sheet: (γ-=4,γ+=3)
	AACC	SEN	SPEC	GMean
AnGp	0.854015	0.840304	0.867725	0.853904
AnGn	0.8487	0.831847	0.865554	0.848533
AnFu	0.800521	0.775791	0.825251	0.800139
AnVi	0.865188	0.841402	0.888973	0.864861
AnCa	0.748205	0.589744	0.906667	0.731232
MamIh	0.714789	0.462366	0.967213	0.668735
AnPara	0.586091	0.181818	0.990364	0.424342
Average	0.77393	0.646182	0.901678	0.741678

[truncated: 6 more sheets: (γ-=4,γ+=4), (γ-=5,γ+=1), (γ-=5,γ+=2), (γ-=5,γ+=3), (γ-=5,γ+=4), (γ-=5,γ+=5)]
